# Supplementary material for: A Bayesian analysis of a Test and Vaccinate or Remove study to control bovine tuberculosis in badgers (Meles meles)
Source: PLoS One. 2021 Jan 28;16(1):e0246141. doi: 10.1371/journal.pone.0246141 (PMC7842978; doi:10.1371/journal.pone.0246141)
Supplement: S1 Data — (XLSX) [file pone.0246141.s003.xlsx]

## Sheet: TVRData5
BNo	SEX	CUB	L_WB_Line1_V	L_WB_Line2_V	L_Sero_Line1_V	L_Sero_Line2_V	F_IFNg_Result	L_SwabResult	F_DPP_V	F_DPP_Line1	F_DPP_Line2
B14/248	F	Yes	NA	NA	N	N	N	N	N	NA	NA
B15/30	F	No	N	N	N	N	N	N	N	N	N
B14/208	F	No	NA	NA	N	N	N	N	NT	NA	NA
B14/225	M	No	NA	NA	N	N	N	N	NT	NA	NA
B14/212	F	No	NA	NA	N	N	N	N	NT	NA	NA
B15/35	M	No	N	N	N	N	N	N	N	N	N
B17/040	M	No	NA	NA	N	N	N	N	N	N	N
B14/228	M	No	NA	NA	N	N	N	N	NT	NA	NA
B15/10	M	No	N	N	N	N	N	N	N	N	N
B16/008	M	No	N	N	N	N	N	N	P	P	P
B14/217	M	Yes	NA	NA	N	N	NT	N	NT	NA	NA
B17/020	F	No	N	N	N	N	N	N	N	N	N
B15/18	F	No	P	N	N	N	N	N	N	N	N
B14/207	F	No	NA	NA	N	N	N	N	NT	NA	NA
B14/214	F	Yes	NA	NA	N	N	N	N	NT	NA	NA
B14/221	F	No	NA	NA	N	N	N	N	NT	NA	NA
B14/222	F	Yes	NA	NA	N	N	N	N	NT	NA	NA
B16/046	F	No	N	N	N	N	P	N	N	N	N
B14/232	F	No	NA	NA	N	N	N	N	NT	NA	NA
B14/229	M	No	NA	NA	N	N	N	N	NT	NA	NA
B15/26	F	No	N	N	N	N	N	N	N	N	N
B16/014	F	No	N	N	N	N	N	N	N	N	N
B17/007	F	No	N	N	N	N	N	N	N	N	N
B14/220	F	No	NA	NA	N	N	N	N	NT	NA	NA
B15/43	M	No	N	N	N	P	N	N	P	N	P
B14/230	M	No	NA	NA	N	P	N	N	NT	NA	NA
B15/152	F	No	N	N	N	N	N	N	N	N	N
B14/51	F	Yes	NA	NA	N	N	N	N	N	NA	NA
B17/142	F	No	NA	NA	N	N	N	N	N	N	N
B15/270	F	No	P	N	N	N	N	N	N	N	N
B16/118	F	No	N	N	N	N	N	N	N	N	N
B14/53	F	No	NA	NA	N	N	N	N	N	NA	NA
B14/202	M	No	NA	NA	N	N	NT	N	NT	NA	NA
B15/24	M	No	N	N	N	N	N	N	N	N	N
B14/224	M	Yes	NA	NA	N	N	N	N	NT	NA	NA
B14/216	F	Yes	NA	NA	N	N	N	N	NT	NA	NA
B14/233	M	No	NA	NA	N	N	N	N	NT	NA	NA
B15/159	M	No	N	P	N	P	N	N	P	P	P
B14/57	M	Yes	NA	NA	N	N	N	N	N	NA	NA
B15/110	F	No	P	P	P	N	N	N	N	N	N
B14/241	F	No	NA	NA	N	N	N	N	NT	NA	NA
B14/206	M	Yes	NA	NA	N	N	N	N	NT	NA	NA
B15/3	F	No	N	N	N	N	N	N	P	N	P
B14/219	F	No	NA	NA	N	P	N	N	NT	NA	NA
B14/203	M	No	NA	NA	N	N	NT	N	NT	NA	NA
B15/21	M	No	N	N	N	N	N	N	N	N	N
B14/204	M	Yes	NA	NA	N	N	NT	N	NT	NA	NA
B15/59	F	No	P	N	N	N	N	N	N	N	N
B14/239	F	Yes	NA	NA	N	N	N	N	NT	NA	NA
B15/210	F	No	N	N	N	N	N	N	N	N	N
B14/227	F	No	NA	NA	N	N	N	N	NT	NA	NA
B16/032	F	No	N	N	N	N	N	N	N	N	N
B14/215	F	Yes	NA	NA	N	N	N	N	NT	NA	NA
B14/201	F	No	NA	NA	N	N	NT	N	NT	NA	NA
B14/205	M	Yes	NA	NA	N	N	NT	N	NT	NA	NA
B15/34	M	No	N	P	N	N	N	N	N	N	N
B16/001	M	No	N	N	N	N	N	N	N	N	N
B17/041	M	No	NA	NA	N	N	N	N	N	N	N
B14/226	M	Yes	NA	NA	N	N	N	N	NT	NA	NA
B14/218	F	Yes	NA	NA	N	N	N	N	NT	NA	NA
B16/024	M	No	N	P	N	N	N	N	N	N	N
B17/037	M	No	NA	NA	N	N	N	N	N	N	N
B14/213	M	No	NA	NA	N	N	N	N	NT	NA	NA
B16/068	F	No	N	N	N	N	N	N	N	N	N
B15/125	F	No	N	N	N	N	N	N	N	N	N
B17/125	F	No	NA	NA	N	N	N	N	N	N	N
B14/55	F	No	NA	NA	N	N	N	N	N	NA	NA
B15/17	F	No	N	N	N	N	N	N	N	N	N
B14/223	F	Yes	NA	NA	N	N	N	N	NT	NA	NA
B16/053	F	No	P	N	N	N	N	N	N	N	N
B15/52	F	No	N	N	N	N	N	N	N	N	N
B14/242	F	No	NA	NA	N	N	N	N	N	NA	NA
B14/231	F	Yes	NA	NA	N	P	N	N	NT	NA	NA
B15/49	M	No	N	P	N	N	N	N	N	N	N
B14/237	M	No	NA	NA	N	N	N	N	N	NA	NA
B14/211	F	Yes	NA	NA	N	N	N	N	NT	NA	NA
B14/236	F	No	NA	NA	N	N	N	N	N	NA	NA
B14/56	M	Yes	NA	NA	N	N	P	N	N	NA	NA
B14/40	M	No	NA	NA	N	N	P	N	N	NA	NA
B14/234	NA	NA	NA	NA	N	N	P	N	NT	NA	NA
B15/128	M	No	N	N	N	N	N	N	N	N	N
B16/135	M	No	N	N	N	N	N	N	N	N	N
B14/61	M	No	NA	NA	P	N	N	N	N	NA	NA
B14/38	M	Yes	NA	NA	P	N	P	P	P	NA	NA
B15/54	M	No	P	N	P	N	P	N	P	P	N
B14/243	M	No	NA	NA	N	N	P	N	N	NA	NA
B14/32	M	No	NA	NA	N	N	N	N	NT	NA	NA
B15/77	M	No	P	P	N	N	N	N	P	P	N
B14/5	M	Yes	NA	NA	N	N	N	N	N	NA	NA
B15/67	F	No	N	N	N	N	N	N	N	N	N
B16/083	F	No	N	N	N	N	N	N	N	N	N
B17/163	F	No	NA	NA	N	N	N	N	N	N	N
B14/9	F	Yes	NA	NA	N	N	N	N	N	NA	NA
B14/6	NA	NA	NA	NA	N	N	N	N	NA	NA	NA
B15/142	M	No	N	N	N	N	N	N	N	N	N
B17/069	M	No	NA	NA	N	N	N	N	N	N	N
B16/076	M	No	N	N	N	N	N	N	N	N	N
B14/10	M	Yes	NA	NA	N	N	N	N	N	NA	NA
B14/62	F	No	NA	NA	N	N	N	N	N	NA	NA
B16/090	F	No	N	N	N	N	N	N	N	N	N
B17/106	F	No	NA	NA	N	N	N	N	N	N	N
B15/93	F	No	N	N	N	N	N	N	N	N	N
B14/13	F	No	NA	NA	N	N	N	N	N	NA	NA
B15/116	F	No	P	P	N	N	N	N	N	N	N
B17/096	F	Yes	NA	NA	N	N	N	N	N	N	N
B14/34	F	No	NA	NA	N	N	N	N	N	NA	NA
B14/22	M	No	NA	NA	N	N	P	N	N	NA	NA
B16/010	F	No	N	N	N	N	N	N	N	N	N
B15/19	F	No	N	N	N	N	N	N	N	N	N
B14/209	F	Yes	NA	NA	N	N	N	N	NT	NA	NA
B17/053	M	No	NA	NA	N	P	N	N	P	N	P
B14/240	M	No	NA	NA	N	P	N	N	NT	NA	NA
B15/97	M	No	N	N	N	N	N	N	N	N	N
B16/095	M	No	N	N	N	N	N	N	N	N	N
B14/23	M	No	NA	NA	N	N	P	N	N	NA	NA
B16/119	M	No	N	N	N	N	N	N	N	N	N
B17/134	M	No	NA	NA	N	N	N	N	N	N	N
B15/144	M	No	N	N	N	N	N	N	N	N	N
B14/49	M	Yes	NA	NA	N	N	N	N	N	NA	NA
B15/65	M	No	P	N	P	N	P	P	P	P	N
B14/245	M	No	NA	NA	P	N	N	N	P	NA	NA
B17/132	M	No	NA	NA	P	N	N	N	N	N	N
B16/113	M	No	N	N	N	N	N	N	N	N	N
B15/150	M	No	N	N	N	N	N	N	N	N	N
B14/27	M	No	NA	NA	N	N	N	N	N	NA	NA
B14/41	F	No	NA	NA	P	N	P	P	P	NA	NA
B15/175	M	No	N	N	N	N	N	N	N	N	N
B17/135	M	No	NA	NA	N	N	N	N	N	N	N
B14/52	M	No	NA	NA	N	P	N	N	N	NA	NA
B14/21	F	Yes	NA	NA	N	N	N	N	N	NA	NA
B14/12	M	No	NA	NA	N	N	P	N	N	NA	NA
B15/51	F	No	N	N	N	N	N	N	N	N	N
B14/210	F	Yes	NA	NA	N	N	N	N	NT	NA	NA
B15/85	M	No	N	N	N	N	N	N	N	N	N
B17/051	M	No	NA	NA	N	N	N	N	N	N	N
B16/096	M	No	N	N	N	N	N	N	N	N	N
B14/28	M	No	NA	NA	N	N	N	N	P	NA	NA
B15/149	F	No	N	N	N	N	N	N	N	N	N
B14/37	F	Yes	NA	NA	N	N	N	N	N	NA	NA
B17/162	M	No	NA	NA	N	N	N	N	N	N	N
B17/194	M	No	NA	NA	N	N	N	N	N	N	N
B17/208	M	Yes	N	N	N	N	N	N	N	N	N
B17/116	M	Yes	NA	NA	N	N	N	N	N	N	N
B17/136	F	No	NA	NA	N	N	N	N	N	N	N
B17/155	F	Yes	NA	NA	N	N	N	N	N	N	N
B17/242	M	Yes	N	N	N	N	N	N	N	N	N
B17/258	M	Yes	N	N	N	N	N	N	N	N	N
B17/196	M	No	NA	NA	N	N	N	N	N	N	N
B17/273	M	Yes	N	N	N	N	N	N	N	N	N
B17/101	M	No	NA	NA	N	N	N	N	N	N	N
B17/197	F	No	NA	NA	N	N	N	N	N	N	N
B17/089	M	Yes	NA	NA	N	N	N	N	N	N	N
B17/221	F	Yes	N	N	N	N	N	N	N	N	N
B17/264	M	Yes	N	N	N	N	N	N	N	N	N
B17/195	F	No	NA	NA	N	N	N	N	N	N	N
B17/147	M	No	NA	NA	N	N	N	N	N	N	N
B17/209	M	Yes	N	N	N	N	N	N	N	N	N
B17/175	M	No	NA	NA	N	N	N	N	N	N	N
B17/127	F	No	NA	NA	N	N	N	N	N	N	N
B17/129	F	Yes	NA	NA	N	N	N	N	N	N	N
B17/203	M	No	NA	NA	N	N	N	N	N	N	N
B17/141	F	No	NA	NA	P	N	N	N	P	P	N
B17/094	F	No	NA	NA	N	N	N	N	N	N	N
B17/148	F	Yes	NA	NA	N	N	N	N	N	N	N
B17/184	F	Yes	NA	NA	N	N	N	N	N	N	N
B17/070	F	Yes	NA	NA	N	N	N	N	N	N	N
B17/226	F	Yes	P	N	P	N	P	N	P	P	N
B17/061	M	Yes	NA	NA	N	N	N	N	N	N	N
B17/166	F	No	NA	NA	N	N	N	N	N	N	N
B17/095	M	Yes	NA	NA	N	N	N	N	N	N	N
B17/083	F	Yes	NA	NA	N	N	N	N	N	N	N
B17/068	M	Yes	NA	NA	N	N	N	N	N	N	N
B17/250	F	Yes	N	N	N	N	N	N	N	N	N
B17/225	F	No	P	N	P	N	P	N	P	P	N
B17/143	M	Yes	NA	NA	N	N	N	N	N	N	N
B17/099	F	Yes	NA	NA	N	N	N	N	N	N	N
B17/105	M	Yes	NA	NA	N	N	N	N	N	N	N
B17/157	M	No	NA	NA	N	N	N	N	N	N	N
B17/075	M	Yes	NA	NA	N	N	N	N	N	N	N
B17/073	F	Yes	NA	NA	N	N	N	N	N	N	N
B17/236	F	Yes	N	N	N	N	N	N	N	N	N
B17/199	M	No	NA	NA	N	N	N	N	N	N	N
B17/066	F	Yes	NA	NA	N	N	N	N	N	N	N
B17/114	F	Yes	NA	NA	N	N	N	N	N	N	N
B17/121	F	No	NA	NA	N	N	N	N	N	N	N
B17/117	F	Yes	NA	NA	N	N	N	N	N	N	N
B17/187	F	Yes	NA	NA	N	N	N	N	N	N	N
B17/176	F	Yes	NA	NA	N	N	N	N	N	N	N
B17/056	F	Yes	NA	NA	N	N	N	N	N	N	N
B17/131	M	No	NA	NA	N	N	N	N	P	P	N
B17/213	F	Yes	N	N	N	N	N	N	N	N	N
B17/156	F	Yes	NA	NA	N	N	N	N	N	N	N
B17/177	F	Yes	NA	NA	N	N	N	N	N	N	N
B17/228	M	Yes	N	N	N	N	N	N	N	N	N
B17/045	M	Yes	NA	NA	N	N	N	N	N	N	N
B17/119	F	Yes	NA	NA	N	N	N	N	N	N	N
B17/165	M	No	NA	NA	N	N	N	N	N	N	N
B17/150	F	No	NA	NA	N	N	N	N	N	N	N
B17/071	M	Yes	NA	NA	N	N	N	N	P	N	P
B17/244	M	Yes	N	N	N	N	N	N	N	N	N
B17/154	M	Yes	NA	NA	N	N	N	N	N	N	N
B17/115	F	Yes	NA	NA	N	N	N	N	N	N	N
B17/076	M	Yes	NA	NA	N	N	N	N	N	N	N
B17/207	F	No	N	N	N	N	N	N	N	N	N
B17/139	M	No	NA	NA	N	N	N	N	N	N	N
B17/251	F	No	N	N	N	N	N	N	N	N	N
B17/067	M	Yes	NA	NA	N	N	N	N	N	N	N
B17/047	F	Yes	NA	NA	N	N	N	N	N	N	N
B17/057	F	No	NA	NA	N	N	N	N	N	N	N
B16/236	F	Yes	N	N	N	N	N	N	N	N	N
B17/238	M	No	N	N	N	N	N	N	N	N	N
B16/269	M	Yes	N	N	N	N	N	N	N	N	N
B16/260	M	Yes	N	N	N	N	N	N	N	N	N
B16/234	F	Yes	N	N	N	N	N	N	N	N	N
B17/217	F	No	N	N	N	N	N	N	N	N	N
B16/205	F	No	N	N	N	N	N	N	N	N	N
B17/152	F	Yes	NA	NA	N	N	N	N	N	N	N
B17/090	F	No	NA	NA	N	N	N	N	N	N	N
B16/098	F	Yes	N	N	N	N	N	N	N	N	N
B17/012	M	Yes	N	N	N	N	N	N	N	N	N
B16/231	F	No	N	N	N	N	N	N	N	N	N
B16/217	F	No	N	N	N	N	N	N	N	N	N
B16/131	M	Yes	N	N	N	N	N	N	N	N	N
B17/064	M	Yes	NA	NA	N	N	N	N	N	N	N
B17/181	F	No	NA	NA	N	N	N	N	N	N	N
B16/168	F	No	N	N	N	N	N	N	N	N	N
B16/087	F	No	N	N	N	N	N	N	N	N	N
B17/014	F	No	N	N	N	N	N	N	N	N	N
B16/233	F	No	N	N	N	N	N	N	N	N	N
B17/216	F	No	N	N	N	N	N	N	N	N	N
B16/207	F	Yes	N	N	N	N	N	N	N	N	N
B17/266	F	Yes	N	N	N	N	N	N	N	N	N
B17/059	F	No	NA	NA	N	N	P	N	N	N	N
B17/186	F	No	NA	NA	N	N	N	N	P	P	P
B16/167	F	No	N	N	N	N	N	N	N	N	N
B16/263	M	Yes	N	N	N	N	N	N	N	N	N
B17/284	F	No	N	N	N	N	P	N	N	N	N
B16/271	F	Yes	N	N	N	N	N	N	N	N	N
B17/034	F	No	NA	NA	N	N	N	N	P	P	N
B16/165	M	No	N	N	N	N	N	N	N	N	N
B17/198	F	No	NA	NA	N	N	N	N	N	N	N
B16/176	F	Yes	N	N	N	N	N	N	N	N	N
B16/152	M	No	N	N	N	N	N	N	N	N	N
B16/252	M	Yes	N	N	N	N	N	N	N	N	N
B17/229	F	No	N	N	N	N	N	N	N	N	N
B16/239	F	Yes	N	N	N	N	P	N	N	N	N
B17/180	F	No	NA	NA	N	N	N	N	N	N	N
B16/178	F	No	N	N	N	N	P	N	N	N	N
B17/028	M	Yes	P	P	P	N	N	N	P	P	N
B16/243	F	No	N	N	N	N	P	N	N	N	N
B17/015	M	No	N	N	N	N	N	N	N	N	N
B16/035	M	Yes	N	N	N	N	N	N	N	N	N
B17/042	F	No	NA	NA	N	N	N	N	N	N	N
B16/187	M	No	N	N	N	N	N	N	N	N	N
B17/016	M	Yes	N	N	N	N	N	N	N	N	N
B17/218	F	No	N	N	N	N	N	N	N	N	N
B16/199	F	No	N	N	N	N	N	N	N	N	N
B17/224	M	No	N	N	N	N	N	N	N	N	N
B16/150	M	Yes	N	N	N	N	N	N	N	N	N
B16/184	F	No	N	N	N	N	N	N	N	N	N
B16/044	F	Yes	N	N	N	N	N	N	N	N	N
B17/272	M	No	N	N	P	N	N	P	P	P	N
B16/197	F	Yes	N	N	N	N	N	N	N	N	N
B16/133	M	No	N	N	N	N	N	N	N	N	N
B17/120	M	No	NA	NA	N	N	N	N	N	N	N
B16/124	M	No	N	N	N	N	N	N	N	N	N
B16/037	F	Yes	N	N	N	N	N	N	N	N	N
B16/198	F	No	N	N	N	N	N	N	N	N	N
B17/202	M	No	NA	NA	N	N	N	N	N	N	N
B16/174	M	Yes	N	N	N	N	N	N	N	N	N
B17/215	F	No	N	N	N	N	N	N	N	N	N
B16/189	F	No	N	N	N	N	N	N	N	N	N
B17/023	F	No	N	N	P	N	N	N	N	N	N
B16/159	F	No	N	P	N	N	N	N	P	N	P
B17/270	F	Yes	N	N	N	N	N	N	N	N	N
B16/267	F	No	N	N	N	N	N	N	N	N	N
B17/078	M	No	NA	NA	N	N	N	N	N	N	N
B16/122	M	Yes	N	N	N	N	P	N	N	N	N
B16/214	M	Yes	N	N	N	N	N	N	N	N	N
B17/146	M	No	NA	NA	N	N	N	N	N	N	N
B16/125	M	No	N	N	N	N	N	N	N	N	N
B17/276	F	No	N	N	N	N	N	N	N	N	N
B16/262	F	Yes	N	N	N	N	N	N	N	N	N
B16/136	F	No	N	N	P	N	N	N	N	N	N
B17/183	M	No	NA	NA	N	N	N	N	P	P	N
B16/109	M	Yes	N	N	N	N	N	N	N	N	N
B16/058	F	No	P	N	P	N	P	P	P	P	N
B16/120	M	No	N	N	N	N	N	N	N	N	N
B17/204	F	No	NA	NA	N	N	N	N	P	N	P
B16/208	F	No	N	N	N	N	N	N	N	N	N
B16/077	F	Yes	N	N	N	N	N	N	N	N	N
B16/224	F	Yes	N	N	N	N	N	N	N	N	N
B17/269	F	Yes	N	N	N	N	N	N	N	N	N
B17/100	F	No	NA	NA	N	N	N	N	N	N	N
B16/100	F	Yes	N	N	N	N	N	N	N	N	N
B17/081	M	No	NA	NA	N	N	N	N	N	N	N
B16/081	M	Yes	N	N	N	N	N	N	N	N	N
B17/169	F	No	NA	NA	N	N	N	N	N	N	N
B16/149	F	Yes	P	N	P	N	N	N	N	N	N
B17/065	M	No	NA	NA	N	N	N	N	N	N	N
B16/101	M	No	N	N	N	N	N	N	N	N	N
B17/189	F	No	NA	NA	N	N	N	N	N	N	N
B16/183	F	Yes	N	N	N	N	N	N	N	N	N
B17/122	F	No	NA	NA	N	N	N	N	P	P	N
B16/121	F	Yes	N	N	N	N	N	N	N	N	N
B17/044	M	No	NA	NA	N	N	N	N	N	N	N
B16/050	M	Yes	N	N	N	N	N	N	N	N	N
B17/130	M	No	NA	NA	N	N	N	N	P	N	P
B16/132	M	Yes	N	N	N	N	N	N	N	N	N
B17/254	F	No	N	N	N	N	N	N	N	N	N
B16/215	F	No	N	N	N	N	N	N	N	N	N
B16/202	F	Yes	N	N	N	N	N	N	N	N	N
B17/128	M	No	NA	NA	N	N	N	N	N	N	N
B16/117	M	Yes	N	N	N	N	N	N	N	N	N
B17/031	F	Yes	N	P	N	N	N	N	N	N	N
B16/265	F	Yes	N	N	N	N	N	N	N	N	N
B17/026	M	No	N	N	N	N	N	N	N	N	N
B16/200	M	Yes	N	N	N	N	N	N	N	N	N
B16/033	F	Yes	N	N	N	N	N	N	N	N	N
B17/179	F	No	NA	NA	N	N	N	N	N	N	N
B16/173	F	No	N	N	N	N	N	N	N	N	N
B16/237	F	No	N	N	N	N	N	N	N	N	N
B17/185	M	No	NA	NA	N	N	N	N	N	N	N
B17/231	M	Yes	N	N	N	N	N	N	N	N	N
B16/181	M	No	N	N	N	N	N	N	N	N	N
B17/013	F	No	N	N	N	N	N	N	N	N	N
B16/031	F	No	N	N	N	N	N	N	N	N	N
B16/049	F	No	N	N	N	N	P	N	N	N	N
B16/039	F	Yes	N	N	N	N	N	N	N	N	N
B16/051	M	No	P	N	N	N	P	N	N	N	N
B17/287	F	Yes	N	N	N	N	N	N	N	N	N
B17/257	M	No	N	N	N	N	P	N	N	N	N
B17/278	M	Yes	N	N	N	N	N	N	N	N	N
B17/275	M	No	N	N	N	N	P	N	N	N	N
B17/255	M	No	N	N	N	N	N	N	N	N	N
B17/282	F	Yes	N	N	N	N	N	N	N	N	N
B17/280	F	Yes	N	N	N	N	N	N	N	N	N
B17/260	F	No	N	N	N	N	N	N	N	N	N
B16/041	M	No	N	N	N	N	N	N	N	N	N
B17/077	M	No	NA	NA	N	N	N	N	N	N	N
B15/131	M	Yes	N	N	N	N	N	N	N	N	N
B15/304	F	Yes	N	N	N	N	N	N	N	N	N
B14/252	F	No	NA	NA	N	N	N	N	N	NA	NA
B17/126	F	No	NA	NA	N	N	N	N	N	N	N
B17/074	F	No	NA	NA	N	N	N	N	N	N	N
B16/079	F	No	N	N	N	N	N	N	N	N	N
B15/70	F	No	N	N	N	N	N	N	N	N	N
B14/249	F	No	NA	NA	N	N	N	N	N	NA	NA
B17/052	M	Yes	NA	NA	N	N	N	N	N	N	N
B16/140	M	No	N	N	N	N	N	N	N	N	N
B15/188	M	No	N	N	N	N	N	N	N	N	N
B14/107	M	No	NA	NA	N	N	N	N	N	NA	NA
B16/242	F	No	N	N	N	N	P	P	N	N	N
B15/318	F	No	N	N	N	N	N	P	N	N	N
B14/160	F	No	NA	NA	N	N	N	P	NT	NA	NA
B15/262	M	No	N	N	N	N	N	N	N	N	N
B14/192	M	Yes	NA	NA	N	N	N	N	N	NA	NA
B15/83	M	No	N	N	N	N	N	N	N	N	N
B16/108	M	No	N	N	N	N	N	N	N	N	N
B17/060	M	No	NA	NA	N	N	N	N	N	N	N
B14/19	M	Yes	NA	NA	N	N	N	N	N	NA	NA
B17/267	M	No	N	N	N	N	N	N	N	N	N
B15/185	M	No	N	N	N	N	N	N	P	P	N
B14/100	M	Yes	NA	NA	N	N	N	N	P	NA	NA
B17/124	M	No	NA	NA	N	N	N	N	N	N	N
B16/130	M	No	N	N	N	N	N	N	N	N	N
B16/212	M	No	N	N	N	N	N	N	N	N	N
B17/205	M	No	N	N	N	N	N	N	N	N	N
B15/256	M	No	N	N	N	N	N	N	N	N	N
B14/60	M	No	NA	NA	N	N	N	N	P	NA	NA
B14/73	M	No	NA	NA	N	N	N	N	P	NA	NA
B17/072	M	No	NA	NA	N	N	N	N	N	N	N
B16/067	M	No	N	N	N	N	N	N	N	N	N
B15/72	M	No	N	N	N	N	N	N	N	N	N
B14/2	M	Yes	NA	NA	N	N	N	N	N	NA	NA
B16/192	F	No	N	N	N	N	N	N	N	N	N
B14/133	F	No	NA	NA	N	N	N	N	NT	NA	NA
B17/058	F	No	NA	NA	N	N	N	N	N	N	N
B15/232	F	No	N	N	N	N	N	N	N	N	N
B15/299	M	No	N	N	N	N	N	N	N	N	N
B16/254	F	No	N	N	N	N	N	N	N	N	N
B15/333	F	No	N	P	N	N	N	N	N	N	N
B15/202	F	Yes	N	P	N	N	N	N	N	N	N
B16/151	F	No	N	N	P	N	N	N	N	N	N
B17/164	F	No	NA	NA	N	N	N	N	N	N	N
B15/205	F	Yes	N	N	N	N	N	N	N	N	N
B15/117	M	No	N	N	N	N	N	N	N	N	N
B14/31	M	No	NA	NA	N	N	N	N	NT	NA	NA
B15/115	M	Yes	N	N	N	N	N	N	N	N	N
B16/170	M	No	N	N	N	N	N	N	N	N	N
B17/201	M	No	NA	NA	N	N	N	N	N	N	N
B15/240	M	No	N	N	N	N	N	N	N	N	N
B14/184	M	No	NA	NA	N	N	N	N	N	NA	NA
B16/104	F	No	N	N	N	N	N	N	N	N	N
B17/113	F	No	NA	NA	N	N	N	N	N	N	N
B15/109	F	Yes	N	P	N	N	N	N	N	N	N
B16/112	M	No	N	N	N	N	N	N	N	N	N
B14/15	M	Yes	NA	NA	P	N	N	N	N	NA	NA
B14/162	F	No	NA	NA	N	N	N	N	NT	NA	NA
B16/229	M	No	N	N	N	N	N	N	N	N	N
B17/249	M	No	N	N	N	N	N	N	N	N	N
B15/113	M	No	N	P	N	N	N	N	N	N	N
B15/133	M	No	N	N	N	N	N	N	N	N	N
B15/277	M	No	N	N	N	N	N	N	N	N	N
B17/241	M	No	N	N	N	N	N	N	N	N	N
B16/238	M	No	N	N	N	N	N	N	N	N	N
B14/181	M	NA	NA	NA	N	N	N	N	P	NA	NA
B14/94	M	No	NA	NA	N	N	N	N	N	NA	NA
B14/48	F	No	NA	NA	N	N	P	N	N	NA	NA
B15/9	F	Yes	N	N	N	N	N	N	N	N	N
B15/238	F	Yes	N	N	N	N	N	N	N	N	N
B15/99	M	Yes	P	N	P	N	N	N	P	P	N
B15/106	M	Yes	N	N	N	N	N	N	N	N	N
B17/160	F	No	NA	NA	N	N	N	N	N	N	N
B15/179	F	No	N	N	N	N	N	N	N	N	N
B16/144	F	No	N	N	N	N	N	N	N	N	N
B14/74	F	No	NA	NA	N	N	N	N	N	NA	NA
B15/225	F	No	N	N	N	N	N	N	N	N	N
B16/066	F	No	N	N	N	N	N	N	N	N	N
B17/092	F	No	NA	NA	N	N	N	N	N	N	N
B15/74	F	No	N	N	N	N	N	N	N	N	N
B14/3	F	No	NA	NA	N	N	N	N	N	NA	NA
B15/156	F	No	N	N	N	N	N	N	N	N	N
B14/36	F	No	NA	NA	N	N	N	N	N	NA	NA
B14/85	M	No	NA	NA	N	N	N	N	N	NA	NA
B17/048	F	Yes	NA	NA	N	N	N	N	N	N	N
B17/214	M	No	N	N	N	N	N	N	N	N	N
B16/256	M	No	N	N	N	N	N	N	N	N	N
B15/324	M	No	N	N	N	N	N	N	N	N	N
B14/200	M	Yes	NA	NA	N	N	N	N	P	NA	NA
B15/1	M	No	N	N	N	N	N	N	N	N	N
B15/161	M	No	N	P	N	N	N	N	P	N	P
B14/88	M	Yes	NA	NA	N	N	N	N	NT	NA	NA
B16/126	F	No	N	N	N	N	N	N	N	N	N
B15/157	F	No	N	N	N	N	P	N	N	N	N
B15/107	F	No	P	N	P	N	P	N	P	P	N
B15/92	F	No	P	N	P	N	N	N	P	P	N
B14/75	F	No	NA	NA	P	N	P	P	P	NA	NA
B16/221	M	No	N	N	N	N	N	N	N	N	N
B17/248	M	No	N	N	N	N	N	N	P	N	P
B15/282	F	Yes	N	N	N	N	N	N	N	N	N
B16/241	M	No	N	N	N	N	N	N	N	N	N
B15/296	M	No	N	N	N	N	N	N	N	N	N
B14/177	M	No	NA	NA	N	N	N	N	N	NA	NA
B16/082	M	No	N	N	N	N	N	N	N	N	N
B17/091	M	No	NA	NA	N	N	N	N	N	N	N
B15/82	M	No	N	N	N	N	N	N	N	N	N
B14/246	M	No	NA	NA	N	N	N	N	N	NA	NA
B14/30	F	Yes	NA	NA	N	N	N	N	N	NA	NA
B15/121	M	Yes	N	N	N	N	N	N	N	N	N
B17/285	M	No	N	N	N	N	N	N	N	N	N
B16/264	M	No	N	N	N	N	N	N	N	N	N
B15/338	M	Yes	N	N	N	N	N	N	N	N	N
B14/270	M	No	NA	NA	N	N	N	N	P	NA	NA
B15/342	M	No	N	N	N	N	N	N	N	N	N
B14/279	M	No	NA	NA	N	N	N	N	N	NA	NA
B15/84	F	No	N	P	N	P	N	N	P	N	P
B15/332	M	No	N	N	N	N	N	N	N	N	N
B16/210	M	No	N	N	N	N	N	N	N	N	N
B14/256	M	No	NA	NA	N	N	N	N	N	NA	NA
B15/251	F	No	N	N	N	N	N	N	N	N	N
B16/203	F	No	N	N	N	N	N	N	N	N	N
B14/147	F	Yes	NA	NA	N	N	N	N	NT	NA	NA
B17/212	M	No	N	N	N	N	N	N	N	N	N
B16/195	M	No	P	N	N	N	N	N	N	N	N
B15/250	M	Yes	N	N	N	N	N	N	N	N	N
B15/187	M	No	N	N	N	N	N	N	N	N	N
B14/101	M	No	NA	NA	N	N	N	N	N	NA	NA
B16/107	M	No	N	P	N	N	N	N	N	N	N
B15/132	F	No	N	N	N	N	N	N	N	N	N
B17/118	F	No	NA	NA	N	N	N	N	N	N	N
B16/148	F	No	N	N	N	N	N	N	N	N	N
B14/58	F	Yes	NA	NA	N	N	N	N	N	NA	NA
B15/329	M	No	P	N	P	N	P	N	N	N	N
B14/278	M	No	NA	NA	N	N	N	N	P	NA	NA
B15/192	F	No	N	N	N	N	N	N	N	N	N
B15/208	F	No	N	N	N	N	N	N	P	N	P
B14/83	F	No	NA	NA	N	N	N	N	P	NA	NA
B17/246	F	No	P	N	P	N	N	P	P	P	N
B14/169	F	No	NA	NA	N	N	N	N	NT	NA	NA
B15/154	F	No	N	N	N	N	N	N	N	N	N
B17/235	M	Yes	N	N	N	N	N	N	N	N	N
B15/129	F	No	P	N	P	N	N	N	P	P	N
B14/65	F	No	NA	NA	N	N	N	N	N	NA	NA
B16/003	M	No	N	N	N	N	N	N	N	N	N
B15/5	M	Yes	N	N	N	N	N	N	N	N	N
B14/170	F	No	NA	NA	N	N	N	N	N	NA	NA
B15/281	M	No	N	N	N	N	N	N	N	N	N
B17/230	M	No	N	N	N	N	N	N	N	N	N
B16/228	M	No	N	N	N	N	N	N	N	N	N
B14/182	M	No	NA	NA	N	N	P	N	N	NA	NA
B17/084	M	No	NA	NA	N	N	N	N	N	N	N
B16/063	M	No	N	N	N	N	N	N	N	N	N
B15/71	M	No	N	N	N	N	N	N	N	N	N
B15/184	M	No	N	N	N	N	N	N	N	N	N
B15/163	F	Yes	N	N	N	N	N	N	P	P	N
B16/188	M	No	N	N	N	N	N	N	P	N	P
B15/249	M	No	N	N	N	N	N	N	N	N	N
B14/131	F	No	NA	NA	N	N	N	N	NA	NA	NA
B16/158	F	Yes	P	P	P	P	P	P	P	P	P
B17/281	F	No	N	N	N	N	N	N	N	N	N
B16/270	F	No	N	N	N	N	N	N	N	N	N
B15/339	F	No	N	N	N	N	N	N	N	N	N
B15/114	F	Yes	N	N	N	N	N	N	N	N	N
B15/180	M	Yes	P	N	P	N	N	N	P	P	N
B15/292	F	No	N	N	N	N	N	N	N	N	N
B17/239	F	No	N	N	N	N	N	N	N	N	N
B14/183	F	No	NA	NA	N	N	N	N	N	NA	NA
B15/61	M	No	N	N	N	N	N	N	N	N	N
B16/085	M	No	N	N	N	N	N	N	N	N	N
B14/44	M	Yes	NA	NA	N	N	N	N	N	NA	NA
B15/100	F	No	N	N	N	N	N	N	N	N	N
B16/089	F	No	N	N	N	N	N	N	N	N	N
B14/39	F	Yes	NA	NA	N	N	N	N	N	NA	NA
B15/300	F	No	N	N	N	N	N	N	P	P	N
B15/204	M	Yes	N	N	N	N	N	N	N	N	N
B15/98	M	Yes	N	N	N	N	N	N	P	P	N
B14/134	M	Yes	NA	NA	N	N	N	N	NT	NA	NA
B15/248	F	No	P	N	P	N	P	N	P	P	N
B14/46	F	Yes	NA	NA	P	N	N	P	P	NA	NA
B17/108	F	No	NA	NA	N	N	N	N	P	P	N
B16/103	F	No	N	N	N	N	N	N	N	N	N
B15/111	F	No	N	N	N	N	N	N	N	N	N
B14/127	M	No	NA	NA	N	P	N	N	NT	NA	NA
B17/006	M	Yes	N	N	P	N	N	N	N	N	N
B15/267	F	No	N	P	N	N	N	N	P	N	P
B14/144	F	Yes	NA	NA	N	N	N	N	NT	NA	NA
B16/091	F	No	N	N	N	N	N	N	N	N	N
B15/96	F	No	N	N	N	N	N	N	N	N	N
B17/103	F	No	NA	NA	N	N	N	N	N	N	N
B14/195	F	No	NA	NA	N	N	N	N	N	NA	NA
B16/045	F	No	N	N	N	N	N	N	P	P	N
B17/003	M	No	N	N	N	N	N	N	N	N	N
B17/190	M	Yes	NA	NA	N	N	N	N	N	N	N
B14/198	M	Yes	NA	NA	N	N	N	N	N	NA	NA
B15/198	M	Yes	N	N	N	N	N	N	N	N	N
B15/311	F	No	N	N	N	N	N	N	P	P	N
B14/189	F	Yes	NA	NA	P	N	N	N	P	NA	NA
B14/110	F	No	NA	NA	N	N	P	N	NT	NA	NA
B14/143	M	Yes	NA	NA	N	N	N	N	NT	NA	NA
B15/145	M	No	N	N	N	N	N	N	N	N	N
B16/128	M	No	N	N	N	N	N	N	N	N	N
B17/123	M	No	NA	NA	N	N	N	N	N	N	N
B14/66	M	Yes	NA	NA	N	N	N	N	N	NA	NA
B17/233	M	No	N	N	N	N	N	N	N	N	N
B16/240	M	No	N	N	N	N	N	N	N	N	N
B15/293	M	Yes	N	N	N	N	N	N	N	N	N
B16/094	F	No	N	N	N	N	N	N	N	N	N
B15/102	F	Yes	N	N	N	N	N	N	N	N	N
B15/66	F	No	N	N	N	N	N	N	N	N	N
B14/11	F	Yes	NA	NA	N	N	N	N	N	NA	NA
B15/33	M	No	N	N	N	N	N	N	N	N	N
B14/235	M	No	NA	NA	N	N	P	N	N	NA	NA
B16/111	F	No	N	N	N	N	N	N	N	N	N
B17/109	F	No	NA	NA	N	N	N	N	N	N	N
B15/91	F	No	N	N	N	N	N	N	N	N	N
B16/056	M	No	N	N	N	N	N	N	N	N	N
B15/330	M	No	N	N	N	N	N	N	N	N	N
B14/20	M	No	NA	NA	N	P	N	N	N	NA	NA
B17/008	M	No	N	N	N	N	N	N	N	N	N
B16/023	M	Yes	N	N	N	N	N	N	N	N	N
B14/274	M	No	NA	NA	N	N	N	N	N	NA	NA
B15/269	M	No	N	N	P	N	N	N	P	P	N
B15/259	F	No	N	N	N	N	N	N	N	N	N
B17/005	M	No	N	N	N	N	N	N	N	N	N
B16/025	M	No	N	N	N	N	N	N	N	N	N
B15/13	M	No	N	N	N	N	N	N	N	N	N
B15/295	M	No	N	N	N	N	N	N	P	P	N
B14/150	M	NA	NA	NA	N	N	N	N	NT	NA	NA
B17/263	M	Yes	N	N	N	N	N	N	N	N	N
B14/1	F	Yes	NA	NA	N	N	N	N	N	NA	NA
B14/191	M	No	NA	NA	N	N	N	N	N	NA	NA
B15/95	F	No	N	P	N	N	N	N	P	N	P
B14/16	F	Yes	NA	NA	N	N	N	N	N	NA	NA
B14/163	M	Yes	NA	NA	N	N	N	N	NT	NA	NA
B15/252	F	Yes	N	N	N	N	N	N	P	P	N
B17/151	M	No	NA	NA	N	N	N	N	N	N	N
B16/164	M	No	N	N	N	N	N	N	N	N	N
B15/209	M	No	N	N	N	N	N	N	N	N	N
B16/250	F	No	N	N	N	N	N	N	N	N	N
B15/303	F	Yes	N	N	N	N	N	N	N	N	N
B15/155	F	No	N	P	N	N	N	N	P	N	P
B15/123	M	No	N	N	N	N	N	N	N	N	N
B16/147	M	No	N	N	N	N	N	N	N	N	N
B14/43	M	No	NA	NA	N	N	N	N	P	NA	NA
B14/166	M	Yes	NA	NA	N	N	N	N	NT	NA	NA
B17/079	F	Yes	NA	NA	N	N	N	N	N	N	N
B15/254	F	No	N	N	N	N	N	N	N	N	N
B17/220	F	No	N	N	N	N	N	N	N	N	N
B16/247	F	No	N	N	N	N	N	N	N	N	N
B14/159	F	No	NA	NA	N	N	N	N	NT	NA	NA
B16/080	F	Yes	N	N	N	N	N	N	N	N	N
B16/127	F	No	N	N	N	N	N	N	N	N	N
B14/7	F	No	NA	NA	N	N	N	N	N	NA	NA
B16/097	M	No	P	N	P	N	P	P	P	P	N
B15/103	M	No	N	N	N	N	N	N	N	N	N
B14/96	M	No	NA	NA	N	N	N	N	N	NA	NA
B15/273	F	No	N	N	N	N	N	N	N	N	N
B17/227	F	No	N	N	N	N	N	N	N	N	N
B16/218	F	No	N	N	N	N	N	N	N	N	N
B14/168	F	Yes	NA	NA	N	N	N	N	N	NA	NA
B15/215	M	No	N	N	N	N	N	N	N	N	N
B14/93	M	Yes	NA	NA	N	N	N	N	N	NA	NA
B16/251	F	No	N	N	N	N	N	N	N	N	N
B15/323	F	No	N	N	N	N	N	N	N	N	N
B14/254	F	Yes	NA	NA	N	N	N	N	N	NA	NA
B14/17	M	Yes	NA	NA	N	N	N	N	N	NA	NA
B14/4	M	Yes	NA	NA	N	P	N	N	N	NA	NA
B14/18	M	No	NA	NA	N	N	N	N	N	NA	NA
B16/246	F	No	N	N	N	N	N	N	N	N	N
B15/307	F	No	N	N	N	N	N	N	N	N	N
B15/158	M	Yes	N	N	N	N	P	N	N	N	N
B17/265	M	Yes	N	N	N	N	N	N	N	N	N
B16/244	F	No	N	N	N	N	N	N	N	N	N
B17/259	F	No	N	N	N	N	N	N	N	N	N
B15/309	F	No	N	N	N	N	N	N	N	N	N
B15/80	M	No	N	N	N	N	N	N	N	N	N
B14/244	M	No	NA	NA	N	N	P	P	N	NA	NA
B15/137	F	No	N	N	N	N	N	N	N	N	N
B15/224	F	Yes	N	N	N	N	N	N	N	N	N
B17/002	M	No	N	N	N	N	N	N	N	N	N
B16/007	M	No	N	N	N	N	N	N	N	N	N
B15/214	F	No	N	N	N	N	N	N	P	N	P
B14/87	F	No	NA	NA	N	N	N	N	N	NA	NA
B15/317	F	No	P	N	P	N	N	N	P	P	P
B14/188	F	No	NA	NA	P	P	N	N	P	NA	NA
B16/012	M	Yes	N	N	N	N	N	N	N	N	N
B14/47	M	No	NA	NA	N	N	P	N	N	NA	NA
B15/130	M	No	N	N	N	N	N	N	N	N	N
B15/316	M	No	N	N	N	N	N	N	N	N	N
B14/185	M	No	NA	NA	N	P	N	N	P	NA	NA
B17/036	F	No	NA	NA	P	N	P	N	N	N	N
B16/123	F	No	N	N	N	N	P	P	N	N	N
B15/153	F	No	N	N	N	N	P	N	N	N	N
B14/42	F	No	NA	NA	N	N	N	N	N	NA	NA
B14/33	M	No	NA	NA	N	N	N	N	P	NA	NA
B16/245	F	No	N	N	N	N	N	N	N	N	N
B15/313	F	Yes	N	N	N	N	N	N	N	N	N
B16/211	F	No	P	P	P	P	P	N	P	P	P
B14/158	F	Yes	NA	NA	P	N	N	N	NT	NA	NA
B16/190	M	No	N	N	N	N	N	N	N	N	N
B17/188	M	No	NA	NA	N	N	N	N	N	N	N
B15/221	M	Yes	N	N	N	N	N	N	N	N	N
B15/305	F	No	N	N	N	N	N	N	N	N	N
B14/186	F	No	NA	NA	P	N	N	N	N	NA	NA
B17/017	F	No	N	N	N	N	N	N	N	N	N
B16/017	F	No	N	N	N	N	N	N	N	N	N
B16/175	F	No	N	N	N	N	N	N	N	N	N
B15/227	F	Yes	N	N	N	N	N	N	N	N	N
B15/199	F	Yes	N	N	N	N	N	N	P	N	P
B16/257	M	No	N	N	N	N	N	N	N	N	N
B15/322	M	Yes	N	N	N	N	N	N	N	N	N
B17/210	M	Yes	N	N	N	N	N	N	N	N	N
B16/057	F	No	N	N	N	N	N	N	N	N	N
B15/50	F	No	N	N	N	N	N	N	N	N	N
B14/145	M	Yes	NA	NA	N	N	N	N	NT	NA	NA
B14/253	M	No	NA	NA	N	N	N	N	N	NA	NA
B15/213	F	No	P	N	N	N	P	N	P	P	N
B14/141	F	No	NA	NA	N	N	N	N	NT	NA	NA
B15/275	F	No	N	N	N	N	N	N	N	N	N
B16/099	M	No	N	N	N	N	P	N	N	N	N
B15/104	M	No	N	N	N	N	N	N	N	N	N
B14/77	M	No	NA	NA	N	N	N	N	N	NA	NA
B15/81	F	No	N	N	N	N	N	N	N	N	N
B14/250	F	No	NA	NA	N	N	N	N	N	NA	NA
B16/059	M	No	P	N	N	N	N	N	N	N	N
B15/112	M	Yes	N	N	N	N	N	N	N	N	N
B14/35	F	No	NA	NA	N	N	N	N	N	NA	NA
B15/229	F	Yes	N	N	N	N	N	N	N	N	N
B14/267	M	No	NA	NA	N	N	N	N	N	NA	NA
B15/320	M	Yes	N	N	N	N	N	N	N	N	N
B15/244	F	No	P	N	P	N	N	N	P	P	N
B16/027	F	Yes	N	N	N	N	N	N	N	N	N
B17/271	F	No	N	N	N	N	N	N	N	N	N
B14/90	M	Yes	NA	NA	N	N	N	N	P	NA	NA
B16/004	F	Yes	N	N	N	N	N	N	N	N	N
B15/23	F	No	N	N	N	N	N	N	N	N	N
B16/137	F	No	N	N	N	N	N	N	N	N	N
B15/126	F	No	N	N	N	N	N	N	N	N	N
B14/54	F	No	NA	NA	N	N	N	N	N	NA	NA
B17/102	M	No	NA	NA	N	N	N	N	N	N	N
B15/88	M	No	N	N	N	N	N	N	N	N	N
B16/093	M	No	N	N	N	N	N	N	N	N	N
B14/14	M	No	NA	NA	N	N	N	N	N	NA	NA
B14/139	M	Yes	NA	NA	N	N	N	N	NT	NA	NA
B16/196	M	No	N	N	N	N	N	N	N	N	N
B15/247	M	No	N	N	N	N	N	N	N	N	N
B15/122	M	No	N	N	N	N	N	N	N	N	N
B14/59	M	No	NA	NA	N	N	N	N	N	NA	NA
B17/097	F	Yes	NA	NA	N	N	N	N	N	N	N
B17/033	M	No	NA	NA	N	N	N	N	N	N	N
B16/060	M	Yes	N	N	N	N	N	N	N	N	N
B16/020	F	No	N	N	N	N	N	N	N	N	N
B15/297	M	No	N	N	N	N	N	N	N	N	N
B14/179	M	NA	NA	NA	N	N	N	N	N	NA	NA
B15/174	F	Yes	N	N	N	N	N	N	N	N	N
B16/169	F	No	N	N	N	N	N	N	N	N	N
B17/193	F	No	NA	NA	N	N	N	N	N	N	N
B15/223	F	Yes	N	N	N	N	N	N	N	N	N
B17/018	M	Yes	P	N	P	N	N	N	N	N	N
B16/002	M	Yes	N	N	N	N	N	N	N	N	N
B15/135	M	No	P	N	P	N	N	N	P	P	N
B17/093	M	No	NA	NA	N	N	N	N	N	N	N
B17/086	F	No	NA	NA	N	N	N	N	N	N	N
B16/069	F	Yes	N	N	N	N	N	N	N	N	N
B17/027	F	No	N	N	N	N	N	N	N	N	N
B16/005	F	Yes	N	N	N	N	N	N	N	N	N
B15/197	M	No	N	N	N	N	N	N	N	N	N
B14/29	M	Yes	NA	NA	N	N	N	N	N	NA	NA
B16/052	F	Yes	P	N	P	N	P	P	P	P	N
B15/164	F	No	P	N	P	N	P	N	P	P	N
B14/79	F	No	NA	NA	P	N	P	N	P	NA	NA
B16/034	F	No	N	N	N	N	N	N	N	N	N
B15/165	F	No	N	N	N	N	N	N	N	N	N
B14/92	F	No	NA	NA	N	N	N	N	N	NA	NA
B16/248	M	No	N	N	N	N	N	N	N	N	N
B15/308	M	No	N	N	N	N	N	N	N	N	N
B17/112	F	No	NA	NA	N	N	N	N	N	N	N
B14/24	F	Yes	NA	NA	N	N	P	N	N	NA	NA
B16/110	M	No	N	N	N	N	N	N	N	N	N
B17/062	M	No	NA	NA	N	N	N	N	N	N	N
B15/53	M	No	N	N	N	N	N	N	N	N	N
B15/127	F	Yes	N	N	N	N	N	N	N	N	N
B15/336	F	No	N	N	N	N	N	N	P	P	N
B14/261	F	No	NA	NA	N	N	N	N	N	NA	NA
B17/004	F	Yes	P	N	P	N	N	N	P	P	N
B16/061	F	Yes	N	N	N	N	N	N	N	N	N
B16/223	M	No	N	N	N	N	N	N	N	N	N
B17/243	M	No	N	N	N	N	N	N	N	N	N
B15/280	M	Yes	N	N	N	N	N	N	N	N	N
B15/25	M	Yes	N	N	N	N	N	N	P	N	P
B17/050	F	Yes	NA	NA	N	N	N	N	N	N	N
B17/110	F	No	NA	NA	N	N	N	N	N	N	N
B16/102	F	No	N	N	N	N	N	N	N	N	N
B15/327	F	No	N	N	N	N	N	N	N	N	N
B17/055	F	Yes	NA	NA	N	N	N	N	N	N	N
B17/174	M	No	NA	NA	N	N	N	N	N	N	N
B16/153	M	No	N	N	N	N	N	N	N	N	N
B15/217	M	No	N	N	N	N	N	N	N	N	N
B14/89	M	No	NA	NA	N	N	N	N	N	NA	NA
B15/196	F	No	N	N	N	N	N	N	N	N	N
B14/95	F	No	NA	NA	N	N	N	N	P	NA	NA
B17/022	M	No	N	N	N	N	N	N	N	N	N
B16/021	M	Yes	N	N	N	N	N	N	N	N	N
B15/138	M	No	N	N	N	N	N	N	N	N	N
B17/082	F	Yes	NA	NA	N	N	N	N	N	N	N
B17/025	F	No	N	N	N	N	N	N	N	N	N
B15/27	F	Yes	N	N	N	N	N	N	N	N	N
B17/256	M	Yes	N	N	N	N	N	N	N	N	N
B15/242	F	No	N	N	N	N	N	N	N	N	N
B17/191	F	No	NA	NA	N	N	N	N	N	N	N
B14/123	F	No	NA	NA	N	N	N	N	NT	NA	NA
B15/222	F	No	P	N	N	N	N	N	P	P	N
B14/136	F	No	NA	NA	P	N	N	N	NT	NA	NA
B16/114	F	No	N	N	N	N	N	N	N	N	N
B15/160	F	No	N	N	N	N	N	N	N	N	N
B17/149	F	No	NA	NA	N	N	N	N	N	N	N
B14/50	F	No	NA	NA	N	N	N	N	N	NA	NA
B17/171	F	No	NA	NA	N	N	N	N	N	N	N
B16/146	F	No	N	N	N	N	N	N	N	N	N
B15/193	F	No	N	N	N	N	N	N	N	N	N
B14/81	F	Yes	NA	NA	N	N	N	N	N	NA	NA
B15/162	F	No	N	N	N	N	N	N	N	N	N
B14/82	F	Yes	NA	NA	N	N	N	N	P	NA	NA
B16/143	M	No	N	N	N	N	N	N	N	N	N
B15/171	M	No	N	N	N	N	N	N	N	N	N
B14/72	M	Yes	NA	NA	N	N	N	N	N	NA	NA
B15/57	F	No	N	N	N	N	N	N	N	N	N
B14/238	F	No	NA	NA	N	N	N	N	N	NA	NA
B17/001	F	No	N	N	N	N	N	N	N	N	N
B16/156	M	No	N	N	N	N	N	N	N	N	N
B15/118	F	No	N	N	N	N	N	N	N	N	N
B14/149	F	No	NA	NA	P	N	P	P	NT	NA	NA
B17/088	M	No	NA	NA	N	N	N	N	N	N	N
B16/074	M	No	N	N	N	N	N	N	N	N	N
B15/64	M	No	N	N	N	N	N	N	N	N	N
B14/8	M	Yes	NA	NA	N	N	P	N	N	NA	NA
B15/151	M	No	N	N	N	N	N	N	N	N	N
B17/140	M	No	NA	NA	N	N	N	N	N	N	N
B16/116	M	No	N	N	N	N	N	N	N	N	N
B14/45	M	No	NA	NA	N	N	N	N	N	NA	NA
B15/136	F	No	N	N	N	N	N	N	N	N	N
B14/67	F	Yes	NA	NA	N	N	N	N	N	NA	NA
B15/312	F	Yes	N	N	N	N	N	N	N	N	N
B15/236	M	No	N	N	N	N	N	N	N	N	N
B14/126	M	No	NA	NA	N	N	N	N	NT	NA	NA
B15/294	F	No	N	N	N	N	N	N	N	N	N
B16/220	F	No	N	N	N	N	N	N	N	N	N
B17/232	F	No	N	N	N	N	N	N	N	N	N
B14/280	F	No	NA	NA	N	N	N	N	N	NA	NA
B15/271	F	No	N	N	N	N	N	N	N	N	N
B14/25	F	No	NA	NA	N	N	N	N	N	NA	NA
B15/101	F	No	N	N	N	N	N	N	N	N	N
B14/26	F	No	NA	NA	N	N	N	N	N	NA	NA
B15/94	F	No	P	N	P	N	N	N	P	P	N
B14/161	F	No	NA	NA	P	N	N	N	NT	NA	NA
B17/111	F	No	NA	NA	N	N	N	N	N	N	N
B16/230	F	No	N	N	N	N	N	N	N	N	N
B15/298	F	Yes	N	N	N	N	N	N	N	N	N
B16/047	M	No	N	N	N	N	N	N	N	N	N
B17/046	M	No	NA	NA	N	N	N	N	N	N	N
B15/58	M	Yes	N	N	P	N	N	N	N	N	N
B14/70	F	No	NA	NA	N	N	N	N	N	NA	NA
B16/134	F	No	N	N	N	N	N	N	N	N	N
B15/134	F	Yes	N	P	N	N	N	N	N	N	N
B15/343	F	No	N	N	N	N	N	N	N	N	N
B16/015	M	Yes	N	N	N	N	N	N	N	N	N
B15/321	F	No	N	N	N	N	N	N	N	N	N
B15/76	F	No	N	N	N	N	N	N	N	N	N
B17/080	F	No	NA	NA	N	N	N	N	N	N	N
B16/078	F	No	N	N	N	N	N	N	N	N	N
B14/247	F	Yes	NA	NA	N	N	N	N	N	NA	NA
B17/222	M	No	N	N	N	N	N	N	N	N	N
B16/141	M	No	N	N	N	N	N	N	N	N	N
B15/166	M	No	N	N	N	N	N	N	N	N	N
B14/98	M	Yes	NA	NA	N	N	N	N	P	NA	NA
B15/167	F	Yes	N	N	N	N	N	N	N	N	N
B15/328	F	No	N	N	N	N	N	N	N	N	N
B14/260	F	Yes	NA	NA	N	N	P	N	N	NA	NA
B15/37	F	No	P	N	N	N	N	N	N	N	N
B17/145	M	No	NA	NA	N	N	N	N	N	N	N
B16/073	M	Yes	N	N	N	N	N	N	N	N	N
B15/341	M	No	N	N	N	N	N	N	N	N	N
B15/178	M	No	N	N	P	N	N	N	N	N	N
B14/105	M	Yes	NA	NA	N	N	N	N	N	NA	NA
B17/277	F	Yes	N	N	N	N	N	N	P	N	P
B17/107	M	No	NA	NA	N	N	N	N	N	N	N
B15/105	M	No	N	P	N	N	N	N	N	N	N
B15/335	M	No	N	N	N	N	N	N	N	N	N
B14/151	F	Yes	NA	NA	P	N	N	N	NT	NA	NA
B15/183	F	No	N	N	N	N	N	N	N	N	N
B14/113	F	Yes	NA	NA	N	N	N	N	NT	NA	NA
B14/275	F	Yes	NA	NA	N	N	N	N	N	NA	NA
B15/306	F	No	N	N	N	N	N	N	N	N	N
B15/278	F	No	N	N	N	N	N	N	N	N	N
B16/222	F	No	N	N	N	N	N	N	N	N	N
B17/237	F	No	N	N	N	N	N	N	N	N	N
B14/171	F	No	NA	NA	N	N	N	N	N	NA	NA
B15/11	F	Yes	N	N	N	N	N	N	N	N	N
B16/084	F	No	N	N	N	N	P	P	N	N	N
B15/42	F	No	N	N	N	N	N	N	N	N	N
B15/253	F	Yes	N	N	N	N	N	N	N	N	N
B16/191	M	No	N	N	N	N	P	N	N	N	N
B15/241	M	No	N	N	N	N	N	N	N	N	N
B14/128	M	Yes	NA	NA	N	N	N	N	NT	NA	NA
B14/251	F	Yes	NA	NA	N	N	N	N	N	NA	NA
B15/216	F	No	N	N	N	N	N	N	P	P	P
B14/84	F	Yes	NA	NA	N	N	N	N	N	NA	NA
B14/117	F	No	NA	NA	P	N	N	N	NT	NA	NA
B16/042	M	No	N	N	N	N	N	N	N	N	N
B15/38	M	No	N	N	N	N	N	N	N	N	N
B15/20	M	No	N	N	N	N	N	N	N	N	N
B16/129	F	No	N	N	N	N	N	N	N	N	N
B17/137	F	No	NA	NA	N	N	N	N	P	N	P
B15/146	F	Yes	N	N	N	N	N	N	N	N	N
B15/258	M	No	N	N	N	N	N	N	N	N	N
B14/197	M	Yes	NA	NA	N	N	N	N	P	NA	NA
B15/186	M	No	N	N	N	N	N	N	N	N	N
B16/162	M	No	N	N	N	N	N	N	N	N	N
B14/116	M	No	NA	NA	N	N	N	N	NT	NA	NA
B15/28	F	No	N	N	N	N	N	N	N	N	N
B16/204	M	No	N	N	N	N	N	N	N	N	N
B15/265	M	No	N	N	N	N	N	N	N	N	N
B14/164	M	Yes	NA	NA	N	N	N	N	NT	NA	NA
B17/032	M	Yes	NA	NA	N	P	N	N	N	N	N
B15/272	F	Yes	N	N	N	N	N	N	P	P	P
B17/054	F	No	NA	NA	N	N	N	N	N	N	N
B16/054	F	Yes	N	N	N	N	N	N	N	N	N
B16/048	M	No	N	N	N	N	N	N	N	N	N
B15/195	M	No	N	N	N	N	N	N	N	N	N
B17/049	M	No	NA	NA	N	N	P	N	P	N	P
B14/99	M	No	NA	NA	N	N	N	N	N	NA	NA
B17/261	F	No	N	N	N	N	N	N	N	N	N
B15/331	F	No	N	N	N	N	N	N	N	N	N
B16/261	F	No	N	N	N	N	N	N	N	N	N
B14/259	F	No	NA	NA	N	N	N	N	N	NA	NA
B15/78	F	Yes	N	N	N	N	N	N	N	N	N
B15/44	F	No	N	N	N	N	N	N	N	N	N
B15/63	M	Yes	N	P	N	N	N	N	N	N	N
B16/216	F	No	N	N	N	N	N	N	N	N	N
B17/223	F	No	N	N	N	N	N	N	N	N	N
B15/89	F	No	N	N	N	N	N	N	N	N	N
B15/218	F	No	P	N	P	N	P	P	P	P	N
B14/112	F	No	NA	NA	P	N	P	N	NT	NA	NA
B16/155	F	No	N	N	N	N	N	N	N	N	N
B17/172	F	No	NA	NA	N	N	N	N	N	N	N
B15/194	F	No	N	N	N	N	N	N	N	N	N
B14/103	F	No	NA	NA	N	N	N	N	N	NA	NA
B14/69	F	Yes	NA	NA	N	N	N	N	N	NA	NA
B15/108	M	Yes	N	N	N	N	N	N	N	N	N
B16/019	M	Yes	N	N	N	N	N	N	N	N	N
B15/219	F	No	N	N	N	N	N	N	N	N	N
B14/109	F	NA	NA	NA	N	N	N	N	NT	NA	NA
B17/098	F	No	NA	NA	N	N	N	N	N	N	N
B15/168	F	No	N	N	N	N	N	N	N	N	N
B16/142	F	No	N	N	N	N	N	N	N	N	N
B14/91	F	No	NA	NA	N	N	N	N	P	NA	NA
B17/035	F	Yes	NA	NA	N	N	N	N	N	N	N
B14/153	M	Yes	NA	NA	N	N	N	N	NT	NA	NA
B14/196	F	Yes	NA	NA	N	P	N	N	N	NA	NA
B15/255	F	No	N	N	N	N	N	N	P	P	N
B14/152	F	No	NA	NA	P	N	N	N	NT	NA	NA
B15/266	M	Yes	N	N	N	N	N	N	N	N	N
B15/314	F	No	N	N	N	N	N	N	N	N	N
B16/255	F	No	N	N	N	N	N	N	N	N	N
B14/199	F	Yes	NA	NA	N	N	N	N	N	NA	NA
B15/201	M	Yes	N	N	N	N	N	N	P	N	P
B16/092	M	No	N	N	N	N	N	NA	N	N	N
B15/276	M	No	N	N	N	N	N	N	N	N	N
B17/010	F	No	N	N	N	N	N	N	N	N	N
B16/011	F	No	N	N	N	N	N	N	N	N	N
B16/138	M	No	N	N	N	N	P	N	N	N	N
B15/176	M	Yes	N	N	N	N	N	N	N	N	N
B17/021	M	No	N	N	N	N	N	N	N	N	N
B15/284	F	No	P	N	P	N	P	P	P	P	N
B16/065	M	No	N	N	N	N	N	N	N	N	N
B17/104	M	No	NA	NA	N	N	N	N	N	N	N
B15/69	M	Yes	N	N	N	N	N	N	N	N	N
B14/187	M	No	NA	NA	N	N	N	N	P	NA	NA
B15/190	M	Yes	N	N	N	N	P	N	P	P	N
B15/147	F	No	N	N	N	N	N	N	N	N	N
B17/009	M	No	N	N	N	N	N	N	N	N	N
B14/130	F	No	NA	NA	N	N	N	N	NT	NA	NA
B17/133	F	No	NA	NA	N	N	N	N	N	N	N
B15/62	F	No	N	N	N	N	N	N	N	N	N
B15/207	M	No	N	N	N	N	N	N	N	N	N
B15/334	F	No	P	N	P	N	N	P	P	P	N
B14/263	F	Yes	NA	NA	P	P	N	N	P	NA	NA
B16/186	M	No	N	N	N	N	N	N	N	N	N
B15/220	M	No	N	N	N	N	N	N	N	N	N
B17/178	M	No	NA	NA	N	N	N	N	N	N	N
B14/120	M	No	NA	NA	N	N	N	N	NT	NA	NA
B16/182	M	No	N	N	N	N	P	N	N	N	N
B17/182	M	No	NA	NA	N	N	N	N	N	N	N
B14/138	M	No	NA	NA	N	N	N	N	NT	NA	NA
B15/189	F	No	N	N	N	N	N	N	N	N	N
B16/157	F	Yes	N	N	N	N	N	N	N	N	N
B14/80	F	No	NA	NA	N	N	N	N	N	NA	NA
B15/315	M	Yes	N	N	N	N	N	N	N	N	N
B15/4	F	Yes	P	N	P	N	P	N	P	P	N
B15/177	M	No	N	N	N	N	N	N	N	N	N
B14/86	M	Yes	NA	NA	N	N	N	N	P	NA	NA
B16/043	F	No	N	N	N	N	N	N	N	N	N
B15/203	F	No	N	N	N	N	N	N	N	N	N
B14/102	F	Yes	NA	NA	N	N	N	N	N	NA	NA
B15/90	F	Yes	N	N	N	N	N	N	N	N	N
B15/290	F	No	P	P	N	P	P	P	P	P	P
B14/262	F	NA	NA	NA	P	P	N	P	NT	NA	NA
B15/264	F	No	N	N	N	N	N	N	N	N	N
B17/262	F	No	N	N	N	N	N	N	N	N	N
B16/253	F	No	N	N	N	N	N	N	N	N	N
B14/255	F	Yes	NA	NA	N	N	N	N	P	NA	NA
B16/070	M	No	N	N	N	N	N	N	N	N	N
B15/75	M	Yes	N	N	N	N	N	N	N	N	N
B15/148	F	Yes	N	N	N	N	P	N	N	N	N
B15/68	M	Yes	N	N	N	N	N	N	N	N	N
B17/268	M	No	N	N	N	N	N	N	N	N	N
B16/179	M	No	N	N	N	N	N	N	N	N	N
B17/192	M	No	NA	NA	N	N	N	N	P	P	N
B15/226	M	No	N	N	N	N	N	N	N	N	N
B14/135	M	No	NA	NA	N	N	N	N	NT	NA	NA
B16/154	M	No	N	N	N	N	N	N	N	N	N
B17/168	M	No	NA	NA	N	N	N	N	N	N	N
B15/211	M	Yes	N	N	N	N	N	N	N	N	N
B15/274	F	No	N	P	N	N	N	N	P	N	P
B14/165	F	No	NA	NA	N	N	P	N	NT	NA	NA
B15/231	F	No	N	N	N	N	N	N	N	N	N
B14/122	F	No	NA	NA	N	N	N	N	NT	NA	NA
B16/013	M	No	N	N	N	N	N	N	N	N	N
B17/030	M	No	N	N	N	N	N	N	N	N	N
B15/6	M	Yes	N	N	N	N	N	N	N	N	N
B16/259	F	No	P	N	P	N	N	N	N	N	N
B15/325	F	No	N	N	N	N	P	N	N	N	N
B17/219	F	No	N	N	N	N	P	N	N	N	N
B14/264	F	Yes	NA	NA	N	N	N	N	N	NA	NA
B17/159	F	No	NA	NA	N	N	N	N	N	N	N
B16/163	F	No	N	N	N	N	N	N	N	N	N
B15/181	F	No	N	N	N	N	P	N	N	N	N
B14/78	F	No	NA	NA	N	N	N	N	N	NA	NA
B16/026	M	No	N	N	N	N	N	N	N	N	N
B15/2	M	Yes	N	N	N	N	N	N	N	N	N
B16/219	F	No	N	N	N	N	P	N	N	N	N
B15/268	F	Yes	N	N	N	N	N	N	N	N	N
B16/006	F	No	N	N	N	N	N	N	N	N	N
B15/14	F	Yes	N	N	N	N	N	N	N	N	N
B14/276	F	No	NA	NA	N	P	N	N	P	NA	NA
B14/63	M	Yes	NA	NA	P	N	P	N	N	NA	NA
B15/288	F	No	N	N	N	N	N	N	N	N	N
B14/176	F	No	NA	NA	N	N	N	N	N	NA	NA
B17/085	F	No	NA	NA	N	N	N	N	N	N	N
B16/071	F	Yes	N	N	N	N	N	N	N	N	N
B15/344	M	No	N	N	N	N	N	N	N	N	N
B14/266	M	Yes	NA	NA	N	N	N	N	N	NA	NA
B15/60	F	No	N	N	N	N	N	N	P	P	N
B16/171	F	No	N	N	N	N	N	N	N	N	N
B15/206	F	No	N	N	N	N	P	N	N	N	N
B14/125	F	No	NA	NA	N	N	N	N	NT	NA	NA
B17/011	F	No	N	N	N	N	N	N	N	N	N
B17/252	F	No	N	N	N	N	N	N	N	N	N
B16/194	F	No	N	N	N	N	N	N	N	N	N
B15/257	F	No	N	N	N	N	N	N	N	N	N
B14/194	F	No	NA	NA	N	N	N	N	N	NA	NA
B15/40	F	Yes	N	N	N	N	N	N	N	N	N
B16/232	F	No	N	N	N	N	N	N	N	N	N
B17/247	F	No	N	N	N	N	N	N	N	N	N
B15/279	F	No	N	N	N	N	N	N	N	N	N
B14/175	F	No	NA	NA	N	N	N	N	N	NA	NA
B14/157	M	No	NA	NA	P	P	N	P	NT	NA	NA
B16/105	F	No	N	N	N	N	N	N	N	N	N
B15/55	F	Yes	N	N	N	N	N	N	N	N	N
B16/206	M	No	N	N	N	N	N	N	N	N	N
B15/246	M	No	N	N	N	N	N	N	N	N	N
B16/235	M	No	N	N	N	N	N	N	N	N	N
B14/172	M	No	NA	NA	N	N	N	N	N	NA	NA
B14/111	F	No	NA	NA	N	N	N	N	NT	NA	NA
B14/64	F	No	NA	NA	N	N	N	N	N	NA	NA
B16/064	M	Yes	N	N	N	N	N	N	N	N	N
B14/173	M	No	NA	NA	N	N	N	N	N	NA	NA
B15/228	M	No	N	N	N	N	N	N	N	N	N
B16/258	M	No	N	N	N	N	N	N	N	N	N
B15/326	M	Yes	N	N	N	N	N	N	N	N	N
B15/56	M	No	P	N	P	N	N	N	P	P	N
B16/055	M	No	N	N	N	N	N	N	N	N	N
B15/119	M	Yes	N	P	N	N	N	N	N	N	N
B17/039	M	No	NA	NA	N	N	N	N	N	N	N
B16/038	M	No	N	N	N	N	N	N	N	N	N
B15/120	M	Yes	N	N	N	N	N	N	N	N	N
B17/274	M	No	N	N	N	N	N	N	N	N	N
B15/301	M	No	N	N	N	N	N	N	N	N	N
B14/180	M	No	NA	NA	N	N	N	N	N	NA	NA
B16/009	M	No	N	N	N	N	N	N	N	N	N
B17/038	M	No	NA	NA	N	N	N	N	N	N	N
B15/41	M	Yes	N	N	N	N	N	N	N	N	N
B16/016	M	No	N	N	N	N	N	N	N	N	N
B15/32	M	No	N	N	N	N	N	N	N	N	N
B16/266	F	No	N	N	N	N	N	N	N	N	N
B15/340	F	No	N	N	N	N	N	N	N	N	N
B17/286	F	No	N	N	N	N	N	N	N	N	N
B14/268	F	No	NA	NA	N	N	N	N	N	NA	NA
B16/166	M	No	N	N	N	N	N	N	N	N	N
B15/200	M	No	N	N	N	N	N	N	N	N	N
B17/167	M	No	NA	NA	N	N	N	N	N	N	N
B14/104	M	No	NA	NA	N	N	N	N	N	NA	NA
B15/47	F	No	N	N	N	N	P	N	P	N	P
B17/245	F	No	N	N	N	N	N	N	N	N	N
B16/227	F	No	N	N	N	N	N	N	N	N	N
B15/287	F	Yes	N	N	N	N	P	N	N	N	N
B14/265	M	Yes	NA	NA	N	N	P	N	P	NA	NA
B15/319	M	No	N	N	N	N	N	N	N	N	N
B15/86	F	No	N	N	N	N	N	N	N	N	N
B15/245	F	No	N	N	N	N	N	N	N	N	N
B14/129	F	Yes	NA	NA	N	N	N	N	NA	NA	NA
B15/139	F	No	N	N	N	N	N	N	N	N	N
B15/12	F	Yes	N	N	N	N	N	N	N	N	N
B16/062	F	Yes	N	N	N	N	N	N	N	N	N
B14/142	M	Yes	NA	NA	N	N	N	N	NT	NA	NA
B15/261	M	No	N	N	N	N	N	N	N	N	N
B15/15	M	Yes	N	N	N	N	N	N	N	N	N
B16/209	F	No	N	N	N	N	N	N	N	N	N
B17/206	F	No	N	N	N	N	N	N	N	N	N
B15/172	F	Yes	N	N	N	N	N	N	N	N	N
B16/088	M	No	N	N	N	N	N	N	N	N	N
B15/87	M	Yes	N	N	N	N	N	N	N	N	N
B15/237	F	No	N	N	N	N	N	N	N	N	N
B14/124	F	No	NA	NA	N	N	N	N	NT	NA	NA
B16/213	M	No	N	N	N	N	N	N	N	N	N
B15/337	M	Yes	N	N	N	N	N	N	N	N	N
B17/211	M	No	N	N	N	N	N	N	N	N	N
B15/260	M	No	N	N	N	N	N	N	N	N	N
B16/201	M	No	N	N	N	N	N	N	N	N	N
B14/258	M	Yes	NA	NA	N	N	N	N	N	NA	NA
B15/191	F	No	N	N	N	N	N	N	N	N	N
B17/173	F	No	NA	NA	N	N	N	N	N	N	N
B14/108	F	No	NA	NA	N	N	N	N	N	NA	NA
B15/22	F	Yes	N	N	N	N	N	N	P	N	P
B17/200	F	No	NA	NA	N	N	N	N	N	N	N
B16/172	F	No	N	N	N	N	N	N	N	N	N
B14/119	F	Yes	NA	NA	N	N	N	N	NT	NA	NA
B17/253	F	No	N	N	N	N	N	N	N	N	N
B16/249	F	No	N	N	N	N	N	N	N	N	N
B15/310	M	No	N	N	N	N	N	N	N	N	N
B15/234	F	No	P	N	P	N	N	P	P	P	N
B14/140	F	Yes	NA	NA	N	N	N	P	NT	NA	NA
B14/121	M	Yes	NA	NA	N	N	N	N	NT	NA	NA
B17/283	F	No	N	N	N	N	N	N	N	N	N
B14/272	F	No	NA	NA	N	N	N	N	N	NA	NA
B16/268	F	No	N	N	N	N	P	N	N	N	N
B17/279	F	No	N	N	N	N	N	N	N	N	N
B14/273	F	No	NA	NA	N	N	N	N	N	NA	NA
B17/170	F	Yes	NA	NA	N	N	N	N	N	N	N
B17/024	M	No	N	N	N	N	N	N	N	N	N
B16/018	M	No	N	N	N	N	N	N	N	N	N
B15/7	M	Yes	N	P	N	P	N	N	N	N	N
B15/286	F	No	N	N	N	N	N	N	N	N	N
B14/178	F	Yes	NA	NA	N	N	N	N	P	NA	NA
B17/063	F	No	NA	NA	N	N	N	N	N	N	N
B16/106	F	Yes	N	N	N	N	N	N	N	N	N
B14/146	M	Yes	NA	NA	N	N	N	N	NT	NA	NA
B17/029	F	No	N	N	N	N	N	N	N	N	N
B16/022	F	Yes	N	N	N	N	N	N	N	N	N
B14/156	M	No	NA	NA	N	N	N	N	NT	NA	NA
B16/036	M	No	N	N	N	N	P	N	N	N	N
B15/36	M	No	N	N	N	N	N	N	N	N	N
B16/185	M	No	N	N	N	N	N	N	N	N	N
B15/230	M	Yes	N	N	N	N	N	N	N	N	N
B14/155	F	Yes	NA	NA	N	N	N	N	NT	NA	NA
B15/233	M	No	N	N	N	N	N	N	N	N	N
B15/291	F	No	P	N	N	N	N	N	N	N	N
B14/271	F	No	NA	NA	N	N	N	N	N	NA	NA
B15/124	F	Yes	N	N	N	N	N	N	N	N	N
B14/71	M	No	NA	NA	P	N	N	N	P	NA	NA
B17/087	F	No	NA	NA	N	N	N	N	N	N	N
B16/086	F	No	N	N	N	N	N	N	N	N	N
B15/79	F	No	N	N	N	N	N	N	N	N	N
B15/141	F	No	N	P	N	P	N	N	P	N	P
B14/148	F	Yes	NA	NA	N	N	N	N	NT	NA	NA
B15/16	F	Yes	N	N	N	N	N	N	N	N	N
B14/167	F	Yes	NA	NA	N	N	N	N	NT	NA	NA
B16/075	M	No	N	N	N	N	N	N	N	N	N
B15/73	M	Yes	N	P	N	N	N	N	N	N	N
B15/8	F	No	N	N	N	N	N	N	N	N	N
B14/190	F	No	NA	NA	P	N	P	N	P	NA	NA
B14/118	M	No	NA	NA	N	N	N	N	NT	NA	NA
B15/283	F	No	N	N	N	N	N	N	N	N	N
B17/234	F	No	N	N	N	N	N	N	N	N	N
B16/225	F	No	N	N	N	N	P	N	N	N	N
B14/174	F	No	NA	NA	N	N	N	N	N	NA	NA
B15/302	M	No	N	N	N	N	N	N	P	N	P
B14/193	M	Yes	NA	NA	N	N	N	N	N	NA	NA
B14/277	M	No	NA	NA	N	N	N	N	N	NA	NA
B16/160	F	No	N	N	N	N	N	N	N	N	N
B15/212	F	No	N	N	N	N	N	N	N	N	N
B17/158	F	No	NA	NA	N	N	N	N	N	N	N
B14/76	F	No	NA	NA	N	N	NT	N	N	NA	NA
B16/072	F	No	N	N	N	N	N	N	N	N	N
B17/138	F	No	NA	NA	N	N	N	N	N	N	N
B15/140	F	No	N	P	N	N	N	N	N	N	N
B14/115	F	Yes	NA	NA	N	N	N	N	NT	NA	NA
B16/193	F	No	N	N	N	N	N	N	N	N	N
B15/263	F	No	N	N	N	N	N	N	N	N	N
B16/177	F	No	P	N	P	N	P	P	P	P	N
B15/235	F	No	N	N	N	N	N	N	N	N	N
B17/019	M	No	N	N	N	N	N	N	N	N	N
B16/028	M	No	N	P	N	N	N	N	N	N	N
B17/153	F	No	NA	NA	N	N	N	N	N	N	N
B16/139	F	No	N	N	N	N	N	N	N	N	N
B15/170	F	No	N	N	N	N	N	N	N	N	N
B16/029	F	No	P	N	N	N	N	N	P	P	N
B14/257	F	No	NA	NA	P	N	N	N	P	NA	NA
B15/45	M	No	P	P	N	N	P	N	P	P	N
B16/226	M	No	N	N	N	N	N	N	N	N	N
B17/240	M	No	N	N	N	N	N	N	N	N	N
B15/289	M	Yes	N	N	N	N	N	N	N	N	N
B17/144	F	No	NA	NA	N	N	N	N	N	N	N
B15/143	F	No	N	N	N	N	N	N	N	N	N
B14/68	F	No	NA	NA	N	N	N	N	N	NA	NA
B17/043	F	No	NA	NA	N	N	N	N	N	N	N
B16/040	F	No	N	N	N	N	N	N	N	N	N
B16/180	F	No	N	N	N	N	P	N	N	N	N
B15/239	F	Yes	N	P	N	N	N	N	N	N	N
B16/030	M	No	N	N	N	N	N	N	N	N	N
B15/39	M	No	N	N	N	N	N	N	N	N	N
B16/115	F	No	N	N	N	N	N	N	N	N	N
B15/173	F	Yes	N	N	N	N	N	N	N	N	N
B15/29	M	No	N	N	N	N	N	N	N	N	N
B14/154	M	Yes	NA	NA	N	N	N	N	NT	NA	NA
B16/145	M	No	N	N	P	N	N	N	N	N	N
B15/169	M	No	N	N	N	N	N	N	N	N	N
B14/106	M	No	NA	NA	P	N	N	N	P	NA	NA
B14/269	M	Yes	NA	NA	N	N	N	N	N	NA	NA
B14/97	F	Yes	NA	NA	N	N	N	N	N	NA	NA
B15/243	F	No	N	N	N	N	N	N	N	N	N
B14/137	F	Yes	NA	NA	P	P	N	P	NT	NA	NA
B15/182	F	No	N	N	N	N	N	N	N	N	N
B14/114	F	No	NA	NA	N	N	N	N	NT	NA	NA
B15/46	F	No	N	N	N	N	N	N	N	N	N
B17/161	M	No	NA	NA	N	N	N	N	N	N	N
B16/161	M	No	N	N	N	N	N	N	N	N	N
